# Supplementary material for: Combined Effect of Genetic Variants on Long-Term Weight Response after Bariatric Surgery
Source: J Clin Med. 2023 Jun 26;12(13):4288. doi: 10.3390/jcm12134288 (PMC10342460; doi:10.3390/jcm12134288)
Supplement: Supplementary file 1 [file jcm-12-04288-s001.zip]

Archive with 1 entries (1 files):
- jcm-2398394-supplementary.pdf
